# Supplementary material for: Novel In Situ-Cross-Linked Electrospun Gelatin/Hydroxyapatite Nonwoven Scaffolds Prove Suitable for Periodontal Tissue Engineering
Source: Pharmaceutics. 2022 Jun 16;14(6):1286. doi: 10.3390/pharmaceutics14061286 (PMC9230656; doi:10.3390/pharmaceutics14061286)
Supplement: Supplementary file 1 [file pharmaceutics-14-01286-s001.zip]

Archive with 1 entries (1 files):
- pharmaceutics-1756197-supplementary.pdf
